# Supplementary material for: The Potential Geographic Distribution of Bactrocera minax and Bactrocera tsuneonis (Diptera: Tephritidae) in China
Source: Insects. 2025 Dec 16;16(12):1277. doi: 10.3390/insects16121277 (PMC12733963; doi:10.3390/insects16121277)
Supplement: Supplementary file 1 [file insects-16-01277-s001.zip]

Archive with 1 entries (1 files):
- insects-3944867-supplementary.pdf
